# Supplementary material for: Hippocampal low-frequency stimulation prevents seizure generation in a mouse model of mesial temporal lobe epilepsy
Source: eLife. 2020 Dec 22;9:e54518. doi: 10.7554/eLife.54518 (PMC7800381; doi:10.7554/eLife.54518)
Supplement: Figure 4—figure supplement 4—source code 1. — LFP data (smr files for idHC and cdHC channels) were imported, z-scored and filtered (4th order low pass Chebyshev filter type I with a cut-off frequency at 300 Hz). LFP-snippets of a defined time interval (−0.1 s, +0.2 s relative to stimulus onset) were used to identify the crossing of a previously identified threshold (this threshold was kept constant for all animals). The delay of the stimulation pulse response from idHC to cdHC was then calculated for each LFP-snippet. [file elife-54518-fig4-figsupp4-code1.zip]

Archive with 3 entries (3 files):
- Figure4XXXfiguresupplement4XXXSourcecodefile.py
- Figure5Sourcecodefile_RAeLife54518.py
- Figure6Sourcecodefile_RAeLife54518.py
