# Supplementary material for: Hippocampal low-frequency stimulation prevents seizure generation in a mouse model of mesial temporal lobe epilepsy
Source: eLife. 2020 Dec 22;9:e54518. doi: 10.7554/eLife.54518 (PMC7800381; doi:10.7554/eLife.54518)
Supplement: Figure 5—source code 1. — LFP data (idHC) were imported to python 2.7 and filtered (4th order low-pass Chebyshev filter type I with a cut-off frequency at 300 Hz) to smoothen the signal. We calculated the AUC of evoked responses (integral of LFP traces in a defined time interval) during pro-convulsive optical stimulation (10 Hz). The time interval for AUC calculation was set relative to stimulus onset from −0.02 s to +0.06 s. [file elife-54518-fig5-code1.zip]

Archive with 1 entries (1 files):
- Figure5Sourcecodefile_RAeLife54518.py
