# Supplementary material for: Hippocampal low-frequency stimulation prevents seizure generation in a mouse model of mesial temporal lobe epilepsy
Source: eLife. 2020 Dec 22;9:e54518. doi: 10.7554/eLife.54518 (PMC7800381; doi:10.7554/eLife.54518)
Supplement: Figure 6—source code 1. — LFP data (idHC) were imported to python 2.7 and filtered (4th order low-pass Chebyshev filter type I with a cut-off frequency at 300 Hz) to smoothen the signal. We calculated the AUC of evoked responses (integral of LFP traces in a defined time interval = LFP snippet) during oLFS (1, 0.5, 0.2 Hz). The time interval for AUC calculation was set relative to stimulus onset from −0.1 s to +0.2 s. For responses co-occurring with high-load bursts, the AUC was not determined. Using a representative example, we plotted a mean stimulation response across 15 min time windows and individual AUC values for 1-hr oLFS. Polynomial fits of AUC values normalized to the first AUC value (delta AUC) for all stimulation sessions were then calculated and plotted. [file elife-54518-fig6-code1.zip]

Archive with 1 entries (1 files):
- Figure6Sourcecodefile_RAeLife54518.py
